# Supplementary material for: The Role of Antioxidant Minerals in the Pathophysiology and Treatment of Endometriosis—Systematic Review
Source: Antioxidants (Basel). 2025 Oct 15;14(10):1238. doi: 10.3390/antiox14101238 (PMC12562108; doi:10.3390/antiox14101238)
Supplement: Supplementary file 1 [file antioxidants-14-01238-s001.zip]

Archive with 1 entries (1 files):
- antioxidants-3884951-supplementary.pdf
